# Supplementary material for: Effects of intramuscular fat on meat quality and its regulation mechanism in Tan sheep
Source: Front Nutr. 2022 Jul 28;9:908355. doi: 10.3389/fnut.2022.908355 (PMC9366309; doi:10.3389/fnut.2022.908355)
Supplement: Supplementary file 3 [file Table_3.xlsx]

## Sheet: Sheet1
Supplementary Table 3 Metabolites identified in Tan sheep using widely targeted metabolomics
Compounds	CAS	Tan_L_1	Tan_L_2	Tan_L_3	Tan_L_4	Tan_L_5	Tan_L_6	Tan_H_1	Tan_H_2	Tan_H_3	Tan_H_4	Tan_H_6
L-Tryptophanamide	20696-57-5	58461	63634	65489	70245	55904	65088	56389	45967	45076	54249	49628
L-Asparagine Anhydrous	70-47-3	789950	562340	484240	734020	642480	792450	432200	472800	312290	403550	286620
L-Threonine	72-19-5	1264800	1102900	1210800	1202100	1135700	1176300	836980	655610	1029500	803350	439520
L-Homoserine	672-15-1	1264800	1102900	1210800	1202100	1135700	1176300	836980	655610	1029500	803350	439520
13(R)-HODE	10219-69-9	204840	125880	199630	121780	89850	122030	183900	242940	244380	249300	217130
L-Serine	56-45-1	907020	916030	736120	813990	915350	826070	595110	676250	581720	765740	453050
Butylamine	109-73-9	201180	247700	163140	266330	185340	270840	94320	9	186840	103870	93252
Carnitine C15:1:DC	-	41889	25884	37507	50059	20718	50240	35882	175610	187990	72814	86502
2-hydroxy-2-(4-hydroxy-3-methoxyphenyl)acetic acid	55-10-7	12515	8601.6	14597	12451	10906	12690	13528	17653	14196	15459	17220
9-oxoODE [9-oxo-10E,12Z-octadecadienoic acid]	54232-59-6	1620.8	1842.7	3779.4	3593.5	3963.3	1243.7	3504.2	6700.6	10617	5984.7	4241.9
4-Guanidinobutyric Acid	463-00-3	29629000	40874000	29085000	36577000	38997000	29143000	19824000	22589000	26629000	27991000	19901000
13-oxoODE [13-oxo-9Z,11E-octadecadienoic acid]	54739-30-9	10703	14492	16042	9701.2	14571	8236.3	19023	18347	27021	14316	21469
16-Hydroxyhexadecanoic acid	506-13-8	118290	83195	107010	96833	105020	104380	151020	184050	127250	267480	184870
DL-Pipecolic Acid	3105-95-1	5477900	3388400	2742100	6470100	6853100	4529500	1120700	9	2146100	3654500	2290500
2,5-Furandicarboxylicacid	3238-40-2	514040	411490	449960	405090	572720	429570	552440	776890	555610	571510	577540
9-octadecenal	5090-41-5	546100	519830	414640	521280	549160	518330	425120	436810	446780	384500	450760
Oxaloacetic acid	328-42-7	32622	40119	23194	31412	31351	32931	20251	24710	18262	26564	25445
Cis-9,10-epoxystearic acid	2443-39-2	36459	16194	35307	19864	20598	14874	24880	51461	36609	54690	38748
N-Acetylhistamine	673-49-4	195280	161470	188940	208640	119410	161010	80795	40233	165570	71957	106920
Carnitine C18:1 Isomer1	-	145660000	120620000	203420000	237720000	102180000	219470000	141380000	364070000	380900000	239990000	293340000
Carnitine C10:0	-	1982600	1601900	3297400	5753400	2000800	9889700	7748300	23079000	18262000	1897700	12572000
Decanoyl L-Carnitine	3992-45-8	2096100	1598300	3288600	5757400	2011100	9740600	7524100	22628000	18513000	1931400	12298000
2-(4-Hydroxyphenyl)ethanol	501-94-0	424980	444670	427540	424570	421130	480850	436910	480840	499280	466120	464930
Adenosine 5'-Monophosphate	61-19-8	661740	715390	292050	514620	518990	295020	258470	332100	186400	270270	342030
Carnitine C16:0	2364-67-2	115590000	80724000	120700000	132630000	71921000	152400000	80385000	231480000	253060000	143960000	186350000
Sarcosine	107-97-1	181610	136350	178720	158280	159100	160200	131550	131230	100200	156480	138600
L-Methionine	63-68-3	4616100	4480400	3640700	4079600	2140100	2710200	2590600	2129300	2492500	2432100	2408400
Methionine Sulfoxide	62697-73-8	1085700	1141100	1071700	1148100	1112100	1151500	1177900	1200600	1210900	1182000	1113000
Carnitine C10:0 Isomer1	-	2540600	2047000	4088900	7401900	2381300	12985000	9610300	31185000	22643000	2422900	14951000
L-Alanine	56-41-7	53678000	50717000	50966000	57330000	52653000	53584000	46529000	44945000	45300000	51915000	53486000
β-Alanine	107-95-9	53678000	50717000	50966000	57330000	52653000	53584000	46529000	44945000	45300000	51915000	53486000
Taurochenodesoxycholic Acid	516-35-8	29734	23825	26266	31140	30241	30155	22270	17070	28310	24385	20947
Pimelic acid	111-16-0	58387	45411	65275	51491	55620	44992	66728	51690	113640	92355	73833
Carnitine C18:1	-	150190000	138280000	236070000	267290000	118580000	242160000	175100000	374290000	354530000	240310000	276410000
Aminomalonic Acid	1068-84-4	38213	88671	314500	305610	130690	121390	372100	1002200	642700	185070	221240
PE (18: 1 (9Z) / 0: 0)	89576-29-4	10832000	7751100	10358000	10557000	6681800	8567500	7862200	4466800	8289300	4842800	6666200
Mevalonate 5-phosphate	73566-35-5	546300	1198300	891110	1026100	743120	636790	675000	1710500	1528900	1082400	1372900
DL-Carnitine	541-15-1	337960000	353860000	352220000	341160000	332590000	361120000	288630000	256330000	310650000	322030000	356630000
2-Methylpyrazine	109-08-0	272210	965910	1133300	1135900	987640	1050300	1314400	1403200	1522300	1017300	1653700
Succinic Acid	110-15-6	1147700	2674000	8750700	8580100	4034600	3383000	9813900	28356000	17386000	5022700	6520600
2'-Deoxyadenosine-5'-Monophosphate	653-63-4	188210	150920	103880	65564	77952	95293	160840	224550	302650	137800	129310
Punicic Acid	544-72-9	530250	242210	430600	348260	207880	296850	384660	487440	627650	497620	425690
Carnitine C18:2-OH	-	10533000	6522200	7636100	7331300	4630700	4136800	2527600	2410000	5231500	4466000	3745400
1-Methylhistidine	332-80-9	6655600	5729000	4898700	6142100	4160500	3336100	4405300	4076100	3131900	2942300	4091900
Carnitine C18:3	-	1122400	747130	724440	779790	519140	360040	267740	356510	381570	596050	246130
Mannose 1-phosphate	27251-84-9	12160000	39115000	38777000	44583000	24935000	27595000	28946000	73124000	56115000	36396000	53187000
Carnitine C20:5	-	348870	300960	243880	278090	190570	149720	103590	109330	186570	230880	121490
Carnitine C8:0	-	2447700	3121400	3625400	7323400	3234200	10502000	8819000	16842000	14400000	2137700	11819000
2-Mercaptobenzothiazole	149-30-4	181900	162630	165800	151470	151530	169040	157350	148540	137260	155010	151310
Carnitine C17:1:DC	-	58124000	34528000	45669000	47241000	28807000	35576000	18674000	23328000	30498000	31419000	33173000
Carnitine C18:1-OH	-	60546000	33572000	45219000	51924000	29088000	35427000	20008000	22478000	30700000	31210000	33011000
Methyl dihydrojasmonate	24851-98-7	396130	366710	389680	372280	384750	384300	390390	413170	383090	396760	400910
Carnitine C14:2:DC	-	15754000	14832000	26258000	34721000	10946000	37116000	20397000	57386000	55514000	22217000	43931000
LysoPE(16:1(9Z)/0:0)	-	11616	9916.2	11161	10644	7227.2	11072	5429.2	3854.8	8687.1	8991.6	9376.5
Subericacid	505-48-6	47684	37136	46542	36366	46502	41276	44696	44434	68984	61102	45664
Carnitine C16:1	-	18576000	13622000	24507000	35383000	11851000	33467000	18982000	60227000	50718000	22593000	40064000
N-Phenylacetylglycine	500-98-1	20778	17627	14411	11857	21510	11788	15069	26642	49942	36349	14599
D-Mannose 6-phosphate	3672-15-9	133800000	341470000	318140000	389250000	250070000	226940000	260800000	491530000	456980000	314930000	454200000
Dodecylcarnitine	25518-54-1	1563600	1175000	1842600	3180600	1153800	4460000	2539700	7923600	12940000	1278000	4668200
D-Fructose 6-Phosphate-Disodium Salt	26177-86-6	74606000	257750000	212630000	281750000	191970000	147870000	195630000	380110000	344670000	218050000	301320000
N8-Acetylspermidine	34450-15-2	26299	17364	13253	22241	12550	12550	16748	4504.5	10456	15961	6288.8
Carnitine C11:0	-	474060	234590	394970	1059000	270020	998790	933640	1476800	2002000	238970	1357600
L-Glutamine	56-85-9	9437500	5325100	4946000	7945600	8707200	6460900	5509000	4367700	3994000	7348900	2784600
D-Glucose 6-Phosphate	56-73-5	179170000	451480000	402870000	497800000	332260000	284500000	361380000	641130000	560740000	402780000	523290000
2-hydroxyhexadecanoic acid	764-67-0	155240	92018	154940	113020	102120	95460	86728	136410	208620	231400	198140
L-Tryptophan	73-22-3	121220	118440	120810	101250	95650	82700	53250	82629	94640	87699	84183
L-Dihydroorotic Acid	5988-19-2	177210	207480	197100	182840	204780	174540	206540	203580	211130	212550	197540
(±) -Myristylcarnitine	-	28159000	16954000	27956000	44277000	16707000	50309000	25193000	78458000	75871000	24629000	56575000
(2S, 3S) -3-methylphenylalanine	25488-25-9	37173	25380	31171	37285	29008	26320	20454	18775	27312	17558	32491
L-Proline	147-85-3	25310	25948	22490	30187	20359	30930	22486	24593	18959	21777	16164
D-Glucosamine 6-Phosphate	3616-42-0	932860	909360	781710	1123300	708360	726210	672330	1358000	1124400	1118000	1217400
Carnitine C19	-	61498000	32794000	47919000	48551000	28465000	35188000	20050000	23284000	31356000	31035000	34927000
L-Thyroxine	51-48-9	70932	64058	99876	58314	104110	57099	70480	168410	91205	101090	97279
Citraconic Acid	498-23-7	153870	181000	213180	137790	310940	69177	138520	68997	65018	124110	105930
1-Single Palm Essence	542-44-9	129960	163730	79217	150180	162040	177560	105360	100740	98125	109950	139390
5-O-(1-carboxyvinyl) -3-phosphate	89771-75-5	8871200	11070000	12722000	7914500	9286900	12202000	14646000	12370000	16458000	13830000	8594900
2-(Dimethylamino)Guanosine	2140-67-2	240800	215460	205280	190770	202630	168220	195460	222970	248670	251110	235130
Carnitine C12:1	-	2525000	974440	1411900	3157400	984290	3830400	2731100	5506200	6954300	1102300	3527700
N-(2-hydroxyethyl)stearamide	111-57-9	37798	33069	34460	33399	31379	27887	29474	38229	44949	34547	43077
Carnitine C14:0	-	23181000	15009000	24248000	40700000	14864000	43896000	21020000	67761000	61273000	20543000	48670000
1-methylhistamine	6481-48-7	367230	277060	333630	331420	256300	291090	269430	213430	299560	271980	265380
9,10-DiHOME [(±)9,10-dihydroxy-12Z-octadecenoic acid]	-	20406	12398	23054	21852	14140	13350	17690	29413	19987	19716	31827
12,13-DiHOME	263399-35-5	20406	12398	23054	21852	14140	13350	17690	29413	19987	19716	31827
Argininosuccinic acid	2387-71-5	9167600	2320600	1593300	4970600	4552800	3533700	5402000	7076400	7380100	7436500	6768700
Carnitine C14:2 Isomer 1	-	700650	257190	453930	809850	322670	597540	659980	999910	1382400	345370	765280
Carnitine C20:2	-	432770	378370	561240	618190	326230	500450	380060	665550	1091400	454310	716620
Mycosporine glycine	65318-21-0	29913	44653	33326	57935	42038	53292	106120	80430	56743	45772	58021
Histamine	51-45-6	2276900	1823000	2206600	2255000	1790300	1811100	1707600	1571700	1950700	1797700	1856100
3-Hydroxy-3-Methylpentane-1,5-Dioic Acid	503-49-1	26485	19201	23161	20152	29112	19799	27285	29566	21572	30654	37666
N-Acetylneuraminic Acid	131-48-6	79772	63477	91833	78503	55856	114220	100670	157710	68370	96342	147160
Orthocholic acid	641-81-6	19815	11311	25527	25859	7864.4	16023	35784	23547	51478	34561	8798.2
Adenosine	58-61-7	2388200	1510900	927380	1408800	1400000	1136600	826230	802330	867880	1221000	1364700
Bis(1-inositol) -3,1'-phosphate 1-phosphate	-	313860	456710	388710	388130	503380	426400	645020	529930	845190	365080	424790
L-Histidine	71-00-1	139940000	137310000	161530000	132860000	102850000	114860000	105720000	119200000	116070000	92884000	113530000
Indole-3-Acetic Acid	87-51-4	2053500	2058100	2082400	2126500	1837400	1785600	1673000	1874100	1907600	1830300	1861800
Hippuric Acid	495-69-2	2900500	4371500	3025000	4426800	4832400	4563800	3396600	3623300	16144000	8855900	5778500
LysoPC 20:2(2n isomer1)	-	422540	653560	634970	321620	259020	325160	183280	222020	352670	291070	288020
Cyclic Amp	60-92-4	466530	412330	576610	602290	391450	503090	515350	613470	519860	577260	623240
Carnitine C16:2-OH	-	1062100	415260	515340	780790	430880	500640	389430	314130	520630	284600	443990
Cis-11,14,17-Eicosatrienoic Acid(C20:3)	-	232240	204620	214470	161600	213070	176840	239800	252260	231900	231160	182320
3-Ureidopropionate	462-88-4	778070	664880	758900	678150	707280	682750	823630	554500	547050	643570	645980
A-Ketoglutaric Acid	328-50-7	2845600	1440800	1610400	2257000	2010300	1540800	1303700	1445400	1298500	2042300	725370
Allantoin	97-59-6	5635800	5781700	5444500	6681700	4340400	5361900	4537400	4634500	4765000	4563700	5763900
Uric acid	69-93-2	56722	173530	104060	74751	127530	179660	211260	156860	195420	120530	173880
Multifidol	125074-06-8	26578	22122	23130	22010	25089	25407	28352	22731	49752	31405	23801
(R)-(-)-2-phenylglycine	56613-80-0	14641000	13673000	12631000	12256000	11167000	11574000	10689000	11390000	10973000	12607000	11619000
4-Hydroxybenzyl alcohol	623-05-2	20369	10169	9326	18821	12998	7647.3	16704	22201	20437	10757	28869
2,4-Hexadienoic acid	110-44-1	746220	840720	754280	775080	710910	877220	858810	835900	829800	938090	792190
LysoPC 22:6	-	182280	185630	183560	156190	92924	112390	115580	108810	145350	117680	86940
2-(Methylthio)ethanol	5271-38-5	857790	869850	956710	840120	930950	806540	1025100	898210	974670	951210	870160
Hexanoylcarnitine	6418-78-6	23557000	16764000	20009000	46231000	27152000	44369000	33066000	60600000	59916000	15393000	51631000
Carnitine C6:0 Isomer 2	-	23557000	16764000	20009000	46231000	27152000	44369000	33066000	60600000	59916000	15393000	51631000
Carnitine C6:0	-	23557000	16764000	20009000	46231000	27152000	44369000	33066000	60600000	59916000	15393000	51631000
Azelaic Acid	123-99-9	1274300	1080800	1064000	1106500	1221400	1167400	1336000	1046600	2468500	1509600	1178300
Gamma-Glu-Leu	-	44163	35966	27754	33166	39719	27748	21930	53683	45910	54660	39362
N-Alpha-Acetyl-L-Asparagine	4033-40-3	251730	524590	307360	288220	510150	280310	177380	190640	357180	250250	258880
4-Aminophenol	123-30-8	2521100	2555700	2888800	2348000	1831100	2177100	2001000	2056900	2178700	1693100	2285800
Carnitine C15:DC	-	40972000	19065000	22882000	26600000	17916000	22277000	10709000	16175000	22024000	16634000	19416000
Carnitine C6:0 Isomer 1	-	16441000	11902000	13875000	32033000	19033000	31110000	23786000	40618000	40926000	10536000	36693000
Methyl propyl disulfide	2179-60-4	84908	88445	74852	62528	67284	100200	46255	74088	49630	57788	84863
Carnitine C13:0	-	1900200	593590	839040	2627100	761780	2714100	2058500	2979500	3648900	853980	3043500
Carnitine C14:2	-	1445800	491890	941060	1604900	604830	1291700	1128100	2118100	2489600	672200	1332800
Alanyl-dl-leucine	1999-42-4	503790	611080	428780	460230	261260	594690	1137100	541430	1281700	182590	1014700
5,6-Dimethylbenzimidazole	582-60-5	375850	363720	311010	338320	321470	306100	263330	320550	296600	322890	325760
Carnitine C18:2	-	17848000	13856000	16128000	16120000	8572000	10883000	12228000	18564000	31133000	14100000	15947000
11,12-EET [(±)11,(12)-epoxy-5Z,8Z,14Z-eicosatrienoic acid]	123931-40-8	22300	12470	19112	13819	8738.5	18139	13655	25289	16283	25151	20028
Carnitine C15 Isomer1	-	8266100	3969300	6110400	8890000	3705100	10253000	7659200	9119800	14874000	6023600	9555700
Carnitine C18-OH	-	8573500	3835600	5071900	7657100	7130900	5918300	5518200	5212200	5907300	2810500	4301700
2-Ethylhexyl phthalate	4376-20-9	3446900	2115700	3583100	3234200	3337500	3772700	2921400	4205500	3907700	4796400	3067100
1-O-vanillyl-β-D-glucose	-	14586	13644	10836	14004	10067	10527	11852	11358	9505.5	9144.3	12173
Norepinephrine	51-41-2	38843	62152	45018	78846	37618	76835	46074	34143	37397	58444	39655
3-Methylcrotonyl Glycine	33008-07-0	13894	6986	16693	18626	8912.5	10605	16796	18141	38330	15749	7709.4
Caffeic Acid	331-39-5	44548	103980	77086	68159	102070	58489	55365	59230	290710	182770	85122
Phenylacetyl-L-Glutamine	28047-15-6	4834.8	9199	3304.6	3375.3	10744	9	6297.9	8742.5	28297	15001	9
Xanthosine	146-80-5	112130	111580	133220	96198	101840	76013	102840	104620	175160	151900	102170
Urocanic Acid	104-98-3	301040	332810	376370	332200	201380	209950	255920	191650	259480	209460	277120
Furfuryl alcohol	98-00-0	1616600	1643200	1565500	1684000	1446600	1279500	1776800	1849500	2361700	1740200	1210500
Pyrimidinefreebase	289-95-2	143680	125770	116830	103100	112050	115470	127070	141960	146310	132090	108190
Carnitine C13:0 Isomer1	-	353060	255930	460170	662900	323000	1028100	437620	979830	1051400	316340	1135200
N-lactoyl-phenylalanine	-	99178	52825	62051	79005	58306	44018	42790	39715	55030	57996	57040
3-N-Methyl-L-Histidine	368-16-1	23300000	17550000	20748000	19504000	14821000	19238000	17738000	15887000	16804000	16829000	18202000
N-Acetylglycine	543-24-8	249690000	282500000	256230000	220660000	260850000	237150000	313530000	383780000	240920000	261550000	253230000
3-(pyrazol-1-yl) -L-alanine	2734-48-7	6144700	5293400	6492600	6081200	3613800	5245100	4735000	4772400	4704500	3897900	5111800
Carnitine C9:0 Isomer1	-	2668600	685040	1260700	3864400	1137700	3541100	4563300	3248300	5188400	912910	5016800
5-Aminolevulinate	106-60-5	728400	747610	645690	704740	463510	495930	554370	616480	511090	560410	378070
Creatine phosphate	67-07-2	4441900	3737000	4280900	4130900	3348700	4105900	3996800	3820700	3007100	3113300	4130100
N-Acetyl-D-Galactosamine	1811-31-0	184740	157830	161970	166560	210840	170560	161540	157300	175920	154870	128780
Dimethyl fumarate	624-49-7	5053300	5121100	4281400	4504500	4822900	4585000	5099200	5421100	5377100	4667100	4628000
Carnitine C13:1	-	683450	166840	340190	739900	238880	612750	627130	670520	1050100	304530	802760
Acetylcholine	51-84-3	4058300	4724600	3734600	4463900	4591800	3628000	3742300	4284800	4011200	3490600	2427900
3-Carboxypropyltrimethylammonium	6249-56-5	4058300	4724600	3734600	4463900	4591800	3628000	3742300	4284800	4011200	3490600	2427900
D-Melezitose	597-12-6	478130	437300	413890	478870	468110	331860	361550	505960	628640	464930	496700
Maltotriose	1109-28-0	478130	437300	413890	478870	468110	331860	361550	505960	628640	464930	496700
N-Carbamoyl-L-aspartate	13184-27-5	44375	27568	36456	31636	28236	22215	33537	15342	20121	34285	24881
Carnitine C18:0	-	56076000	33577000	52781000	61980000	39377000	80672000	41890000	98922000	95014000	39038000	72683000
Leu-Val	13588-95-9	155800	190070	312160	199250	211510	175500	196280	408260	243980	203810	231010
Carnitine C14-OH	-	13031000	6165300	7609200	12201000	7561900	10187000	5273800	7608000	9349400	4378000	7586000
Carnitine C14:1	-	5874000	3361800	5713300	7609800	4012600	13944000	4345400	18238000	15285000	3037700	10755000
Tryptamine	61-54-1	87860	74141	63794	74921	69881	62983	58036	70950	67308	64707	60857
2'-Deoxycytidine-5'-Monophosphate	1032-65-1	582930	496220	456550	413530	477520	391150	308530	394630	380290	545390	277840
Carnitine C15	-	8173200	4201900	5775100	7462500	3856900	10765000	5270500	9070300	15413000	6128100	9209500
Carnitine C16:2	-	1887100	1097000	1041400	1445200	976990	1636000	635240	1046300	1056800	916480	1430900
D-Alanyl-D-Alanine	923-16-0	104300	76346	102660	74385	39857	118610	94044	58390	61088	59182	57067
Cytarabine	147-94-4	644640	615020	309220	455140	710020	244520	257240	338490	411230	304640	487130
L-Homocitrulline	1190-49-4	711510	613300	344280	940050	459290	230980	302800	247660	502740	476590	375580
Indole-3-Carboxaldehyde	487-89-8	6886.9	6727.1	8354.8	7711.7	13805	7154.2	6664.2	6591.8	5765.6	5103.7	8530.2
Lysopc 18:3	-	21687000	18011000	21943000	13490000	13215000	15765000	14175000	12543000	16058000	15902000	13174000
O-Phosphorylethanolamine	1071-23-4	1407200	994180	1767800	973380	1046700	985360	911580	905550	925270	1145200	809480
L-Carnosine	305-84-0	160290000	151910000	164890000	142810000	85002000	139050000	122350000	126100000	126490000	87274000	127190000
Putrescine	110-60-1	1731500	3420100	1580300	4016200	1643900	1659000	1714200	1535900	1874900	1766000	1715500
PysoPE 16:1	-	345360	233770	249780	251320	181570	243320	159760	134590	281720	228280	183750
Thioguanine	154-42-7	65625	57247	61592	78457	34406	92058	53494	55359	36407	61784	51846
1,2-dioctanoyl PC	19191-91-4	87675	181250	163340	109530	86315	66133	67591	81270	107020	73482	82324
Carnitine C10:1 Isomer1	-	353590	303940	247900	690770	330030	976010	507070	1010500	1225600	222210	613930
N,N-Dimethylglycine	1118-68-9	143520	173880	85923	171390	217920	253380	308560	267300	363740	139500	125910
N-Methylalanine	3913-67-5	143520	173880	85923	171390	217920	253380	308560	267300	363740	139500	125910
2-Aminoisobutyric Acid	62-57-7	143520	173880	85923	171390	217920	253380	308560	267300	363740	139500	125910
aminoisobutyric acid	4249-19-8	143520	173880	85923	171390	217920	253380	308560	267300	363740	139500	125910
Creatine	57-00-1	176030000	172310000	194390000	174460000	187700000	201690000	132820000	148960000	156200000	192990000	195690000
6-O-methylguanine	20535-83-5	172600	159820	113610	164270	129830	131390	143080	187980	148330	187910	154550
Sn-Glycero-3-Phosphocholine	28319-77-9	58028000	94175000	62889000	81214000	33091000	74518000	30299000	48320000	33816000	65280000	76449000
6-Methylnicotinamide	6960-22-1	49336000	43271000	49823000	28468000	45350000	31471000	36317000	27620000	34702000	40148000	36957000
4-Hydroxybenzaldehyde	123-08-0	192660	208730	205770	188340	275640	195710	176970	188920	196980	162370	209170
L-Lactic Acid	79-33-4	5768800	4883400	5763300	5186900	4090300	4782700	5103900	5662300	5723800	5594200	5091100
Dodecanoic Acid(C12:0)	143-07-7	311930	140020	187300	226070	217470	181780	175580	230900	400540	218200	265250
2-Hydroxy-6-Aminopurine	3373-53-3	982790	733710	962290	846880	601190	732440	571030	692940	727420	700880	775740
Guanine	73-40-5	982790	733710	962290	846880	601190	732440	571030	692940	727420	700880	775740
7-ketolithocholic acid	4651-67-6	21384	7685.9	33192	27237	10305	20508	35175	18342	43286	45126	9253.7
12-ketolithocholic acid	5130-29-0	21384	7685.9	33192	27237	10305	20508	35175	18342	43286	45126	9253.7
Phosphoenolpyruvate	138-08-9	1745800	1452600	1046000	1533200	1243000	1197400	1459800	1129100	1279200	1208100	1039800
L-Cystine	56-89-3	3658600	2765700	3443600	3406800	1932400	2964400	2858600	2685700	2587200	2184500	2785400
Pantothenol	16485-10-2	13884	23034	31357	13505	14556	9586.2	43330	51726	12916	15110	20492
N-Methyl-D-Aspartic Acid	6384-92-5	304450	207130	305230	477120	259140	341050	158600	182520	268600	202190	386380
1-acetylindole	576-15-8	241480	263090	165100	216030	271460	115960	199130	136240	188310	216690	142650
Adipic Acid	124-04-9	26648	32739	31510	39268	44552	32674	44697	29528	63407	46669	30433
Nicotinamide	98-92-0	275660000	249680000	282950000	277280000	246690000	237410000	260100000	287160000	297600000	260120000	260490000
5-Methoxytryptophan	712-09-4	44050	38892	38725	45152	21455	40016	45425	48011	41980	47472	36105
6-Methyl mercaptopurine	50-66-8	26445000	24328000	22807000	24377000	21355000	20279000	19195000	23038000	21311000	22497000	21691000
Glycyl-L-Proline	704-15-4	11231	6324	5622	4217	9118.1	4217	12639	2108	4210.5	2108	1402.4
Carnitine C10:1	-	365580	318300	252380	685090	300530	1034400	453360	986840	1219100	248330	610880
PysoPE 20:4(2n isomer1)	-	7067000	10909000	8438200	5900800	4202300	5145800	5077500	4687500	7091300	5362200	4501000
Purine	120-73-0	807890	694450	661830	702550	599030	599600	550100	649500	596370	697430	603900
L-Pyroglutamic Acid	98-79-3	60505	29975	48320	48704	52806	56187	43756	45330	37514	52004	22213
LysoPC 18:3(2n isomer2)	-	2986300	5570400	6296800	3144600	2554500	2043700	2814800	2510000	3623400	1942400	2256700
Benzoic Acid	65-85-0	747040	1000700	782730	835530	608440	879680	689300	606600	1005600	1451200	1586700
Phenethylamine	64-04-0	407210	388270	341720	377730	304820	315160	284490	333020	312230	354580	353080
Kojibiose	2140-29-6	34693	28257	32712	43326	53208	30208	22811	21052	30748	42119	34799
DL-3,4-Dihydroxyphenyl glycol	28822-73-3	13294	11038	11056	10936	11660	7327	9471.6	9854.6	20178	12290	12822
Lysope 18:0	-	15606000	10788000	13662000	9830000	7839800	12629000	8230400	9313200	10944000	11266000	8517300
PysoPE 18:0(2n isomer)	-	15606000	10788000	13662000	9830000	7839800	12629000	8230400	9313200	10944000	11266000	8517300
L-Arginine	74-79-3	2409100	1864400	2112900	2508300	1963900	1538600	1678400	2223700	1363900	2169800	1373200
2-Aminomethylpyrimidine (hydrochloride)	372118-67-7	26291000	26053000	28630000	25251000	17503000	22276000	19521000	23674000	23503000	17342000	22180000
Lysopc 17:0	50930-23-9	4917400	3624000	5556400	2666300	2964500	4056400	2972100	3048200	3655400	2940900	3343600
Glycyl-DL-phenylalanine	721-66-4	4680100	4674100	3794900	3240300	3091200	3167500	2547400	3437200	2830700	4069900	3289000
Hydroxyquinoline	148-24-3	242720	242010	248060	242780	226330	206550	185030	217200	252820	217000	201400
1-Methylguanine	938-85-2	352750	429050	333050	312330	378490	305900	306170	426380	382780	411290	372970
13-HpODE	23017-93-8	517700	378500	615630	902450	911930	528780	680060	1086600	511480	686660	1225000
L-Saccharopine	997-68-2	2215100	1402300	3292200	3122000	492040	1860700	486100	1778500	1766500	1280500	1016900
Carnitine C7-OH	-	3489600	1115100	1768800	3345600	2593700	2479500	2521000	1716900	1960400	1381200	2359100
Ribulose-5-Phosphate	4300-28-1	33352000	24972000	16977000	18474000	25573000	21333000	14687000	20353000	18171000	23395000	21445000
D-Xylulose 5-phosphate	4212-65-1	33352000	24972000	16977000	18474000	25573000	21333000	14687000	20353000	18171000	23395000	21445000
4-Hydroxy-L-Glutamic Acid	2485-33-8	147030	73759	87437	114480	83350	48746	132400	47980	70772	75581	32680
LysoPC 22:5 (2n isomer3)	-	505390	629370	638700	466560	411380	489840	501610	394650	536950	498490	370970
LysoPC 22:5 (2n isomer2)	-	505390	629370	638700	466560	411380	489840	501610	394650	536950	498490	370970
Undecanedioic acid	1852-04-6	9013.9	12327	8461.8	9122.3	8889.4	11593	14227	10970	10078	11626	10467
N-Acetylthreonine	17093-74-2	123770	117630	143920	280400	131000	184380	204890	107610	105820	151330	92429
LysoPC 16:0(2n isomer)	-	148420000	125050000	164400000	101530000	94678000	122350000	101050000	98877000	121690000	121680000	92914000
UDP-glucose	133-89-1	926880	1001800	1880700	1483700	970110	960780	1354000	1026700	5975300	578610	1423200
(5-L-Glutamyl)-L-Amino Acid	5875-41-2	455000	235070	266840	198300	133140	222660	318730	203660	151310	136830	135520
2-Hydroxyisocaproic Acid	498-36-2	170470	105280	267290	180880	92207	136300	65401	106120	109650	126880	164090
Guanidineacetic Acid	352-97-6	110480	221000	79683	156500	197550	180580	165560	224270	126060	213510	314610
Carnitine C14:2-OH	-	296160	107070	169240	282420	155040	184190	168200	157460	203330	101890	135910
Carnitine C20:1-OH	-	300310	80325	174300	345940	684690	203010	142780	146470	279900	71516	221830
N6-Succinyl Adenosine	4542-23-8	703770	594640	1185400	763000	583890	224940	308830	481370	476630	477420	648210
PysoPE 20:3(2n isomer1)	-	456400	1092900	645380	404800	312780	446720	371210	367170	484540	426340	395260
PysoPE 20:3	-	456400	1092900	645380	404800	312780	446720	371210	367170	484540	426340	395260
SDMA	30344-00-4	905770	510570	719520	776730	794350	636130	663590	756280	567430	661640	506310
5-Hydroxymethyluracil	4433-40-3	35103	14034	10520	30937	38735	11267	34403	34678	28196	39604	20815
Carnitine C17:0	-	10404000	6032500	10678000	13591000	7853600	15287000	7302100	17471000	14041000	7954600	17376000
8,11-icosadienoic acid	82073-91-4	30691	19129	17888	16387	15649	17565	16307	15532	14386	22591	12029
Myristic acid	544-63-8	2391.3	1632.4	1358.2	2537.8	1439.8	1567.5	1894.7	2289.8	1879.9	2195.6	2386.7
D-Glucono-1,5-Lactone	90-80-2	121820	106750	72473	100150	120250	79904	34123	52792	84700	98337	129670
Lysopc 18:1	3542-29-8	78793000	179800000	111380000	80434000	63600000	55892000	54130000	71454000	97527000	64675000	52078000
N-Methyl-L-Glutamate	35989-16-3	321190	297850	393600	518840	338390	429970	535900	369840	166530	328550	225050
Arachidic Acid(C20:0)	506-30-9	434110	333270	525900	820830	801320	448370	609500	952250	433490	570870	1059700
Phosphocholine	107-73-3	4168300	4410900	3992700	4192900	4894200	4323100	4284300	4524400	4916900	3961400	5403300
Lysopc 18:2	-	37466000	60352000	60044000	38642000	28453000	23860000	28866000	29277000	49036000	23156000	25019000
Lysope 18:2 (2N Isomer)	-	37466000	60352000	60044000	38642000	28453000	23860000	28866000	29277000	49036000	23156000	25019000
Asp-phe	13433-09-5	153920	101110	102110	69831	60953	95442	63797	81824	62769	107890	71242
1-pyrroline-4-hydroxy-2-carboxylate	9054-77-7	25042	7870.6	8726.4	19352	15114	9667.1	10675	9101.5	12291	13444	9035
2-Methylbutyroylcarnitine	31023-25-3	56342000	22224000	29460000	56457000	25674000	44039000	54648000	35519000	115150000	19553000	51171000
Anserine	584-85-0	573420000	398920000	564330000	513970000	350820000	483250000	442010000	467910000	431320000	393360000	405640000
Triethylamine	121-44-8	462580	559380	595450	563040	560040	537610	526210	885790	481580	570990	558490
γ-Aminobutyric Acid	56-12-2	82235	92624	44482	87851	85125	138770	151560	88516	203140	66703	80902
L-Tyrosine	60-18-4	41353000	44885000	36205000	33534000	28645000	33185000	33368000	30086000	35456000	30381000	37299000
LysoPC 18:2(2n isomer1)	-	81456000	139150000	139660000	84209000	69368000	55564000	72774000	68288000	109350000	51850000	57790000
Indoleacetaldehyde	2591-98-2	724030	666820	554970	611320	555990	451490	442010	560300	594590	528450	539410
Carnitine C15:1	-	560130	231240	495420	720200	297540	833920	403640	682240	1002600	305080	940150
LysoPC 18:1(2n isomer)	-	110380000	225450000	142880000	101250000	72104000	64464000	70472000	92116000	123520000	78705000	65249000
Carnitine C9:0	-	1268600	234650	455780	1846900	363160	1405700	1888200	1292400	1836000	248090	1863200
9,12-octadecadienoic acid	2012-14-8	2783.6	4499.9	3460.5	4106.8	3796.8	2102.2	4736.3	2431.2	4736	4501.5	5068.6
1,11-undecylic acid	505-52-2	869260	944130	915460	963930	957180	914940	917590	912770	972830	986810	965380
2-Pentyl-3-phenyl-2-propenal	122-40-7	418220	471630	447870	443210	496310	463250	449940	442090	443460	411150	463710
Glycyl-L-valine	1963-21-9	221610	118290	165720	122850	113560	128490	83959	161380	102710	120370	104450
DL-2-hydroxystearic acid	629-22-1	3741.3	2415.8	3024.6	2170.6	3126.8	2219	1891.1	2399.4	2717.8	2576.6	2241.1
Uridine	58-96-8	48384	72582	103510	57364	50334	81147	56256	40282	49928	77104	61097
Isocytosine	108-53-2	1250400	1074200	872390	843280	835190	1025000	889660	1017900	545950	1026900	912340
Carnitine C5:0	-	33862000	12602000	17310000	34546000	15092000	25555000	31591000	20230000	64852000	11759000	32660000
Adenine	73-24-5	35284	35122	31209	44914	54082	52180	44972	25800	32534	37386	48362
Indole	120-72-9	1358100	1314000	1202800	1245400	1193100	1061700	1006100	1196200	1218500	1167800	1186800
5-Hydroxy-2-oxo-4-ureido-2,5-dihydro-1H-imidazole-5-carboxylic acid ester	-	12294000	11450000	9471600	10023000	11569000	12660000	11644000	10624000	12945000	11378000	14444000
Carnitine C5:0 Isomer	-	29511000	11993000	15875000	31317000	13886000	23904000	29512000	18416000	58192000	10346000	29273000
L-Phenylalanine	63-91-2	277100000	243490000	239630000	242160000	220160000	227880000	216000000	246390000	224960000	229500000	231480000
DL-O-tyrosine	150-30-1	277100000	243490000	239630000	242160000	220160000	227880000	216000000	246390000	224960000	229500000	231480000
1-deoxyvaleric acid	-	4653200	4755800	4682100	4903000	4955600	4845000	4567900	4901300	4574800	4750500	4733100
Betaine	107-43-7	194660000	232250000	150560000	140940000	212220000	146820000	140950000	178360000	165300000	151470000	157960000
(±)5-HETE [(±)5-hydroxy-6E,8Z,11Z,14Z-eicosatetraenoic acid]	-	3274.7	1131.6	3914.1	3673.2	2407	1617.6	4636.7	2504.7	2934.7	4973.7	2603.5
(±)9-HETE [(±)-9-hydroxy-5Z,7E,11Z,14Z-eicosatetraenoic acid]	79495-85-5	3274.7	1131.6	3914.1	3673.2	2407	1617.6	4636.7	2504.7	2934.7	4973.7	2603.5
Cytosine	71-30-7	1139300	1047300	811510	1088300	860360	1123700	763920	1143600	1075000	611500	708070
Lysopc 15:0	-	233930	262970	253360	136680	173120	249090	158960	125080	237440	188890	214090
Pterine	2236-60-4	70810	75492	70143	33639	22188	56478	31720	50525	51442	25312	46184
Dl-2-Aminooctanoic Acid	644-90-6	32019	18405	18353	32364	29205	25674	19483	26507	46723	30293	26613
Uracil	66-22-8	1863000	1140200	608310	734880	1169000	533360	425050	555420	587010	949970	1260800
Citramalic Acid	597-44-4	104090	112370	234430	182960	202350	166730	145370	199940	330690	185440	109800
(S) -2-Hydroxyglutaric acid	13095-48-2	104090	112370	234430	182960	202350	166730	145370	199940	330690	185440	109800
N-Isovaleroylglycine	16284-60-9	12991	8346.8	25904	19248	16112	10583	13662	8986.1	38890	27818	12151
20,26-dihydroxyecdysone	19458-46-9	29642000	26151000	34041000	21419000	18686000	24203000	20413000	20957000	25781000	24999000	18850000
3-Hydroxyglutaric acid	638-18-6	17558	35487	27040	49496	54526	35125	34178	53938	70328	42768	19397
L-arabinonic acid-1,4-lactone	51532-86-6	17558	35487	27040	49496	54526	35125	34178	53938	70328	42768	19397
6 keto-PGF1α [6-oxo-9α,11α,15S-trihydroxy-prost-13E-en-1-oic acid]	58962-34-8	12258	4171.2	10745	3852.3	3230.8	2674.3	2953	9394.9	11816	9732.4	4770.2
5-Methyl-2'-deoxycytidine	838-07-3	11276000	7679200	10509000	10485000	6313500	9261000	8524200	9102400	8541800	7027800	7954900
Carnitine C16:2 Isomer1	-	1713800	956860	1475400	1190700	1006900	1466900	645220	1139200	1453000	938070	1057200
Dl-Glyceraldehyde 3-Phosphate	591-59-3	442060	10680000	11145000	1179800	1149300	707330	1528400	1177300	2956700	1513600	1311100
DL-Stachydrine	4136-37-2	1902000	1351700	1535800	1655700	2379400	1320700	2153700	708890	1882500	1031300	1549000
Carnitine C9:DC	-	559270	72578	249390	929470	505670	337230	674270	574800	1201400	194850	474540
2,4-diacetamino-2,4,6-triphenoxy-D-mannopyranose	-	1028000	594780	496530	370180	389970	418850	247340	461460	355410	632350	366430
Taurocholic Acid Sodium Salt Hydrate	345909-26-4	950730	1091000	571210	791610	799560	898290	715460	812220	648000	643090	1013200
D-piperidine acid	1723-00-8	54011	33717	29064	59730	44400	43918	37565	46621	28569	52003	21131
Hypoxanthine-9-β-D-Arabinofuranoside	7013-16-3	138370000	110120000	120650000	87678000	109230000	78202000	68935000	88851000	89963000	109580000	113040000
Inosine	58-63-9	138370000	110120000	120650000	87678000	109230000	78202000	68935000	88851000	89963000	109580000	113040000
3-Methyladenine	5142-23-4	272640	188490	246020	235620	203290	212520	219880	158340	211860	246190	217750
4-Hydroxybenzoic Acid	99-96-7	477330	475010	518850	539770	475490	510220	491780	479920	562880	515420	522320
2-O-methyl PAF C-16	-	141190000	122140000	158540000	100940000	90551000	118980000	99060000	99349000	125440000	119160000	91669000
Hypotaurocyamine	1119-54-6	1549700	1127200	1090500	910810	882200	794160	738050	810470	840780	893640	1312100
Β-Nicotinamide Mononucleotide	1094-61-7	163370	265390	342340	361080	201890	231830	477540	454390	469330	93579	167490
Thiamine Monophosphate	273724-21-3	111700	86012	72958	36127	91271	69764	85518	61073	87711	18772	59519
N-Acetyl-L-Histidine	2497-02-1	58923000	54806000	60961000	54951000	32887000	45374000	45726000	46831000	51286000	36800000	49356000
Benzaldehyde	100-52-7	4086500	4054800	3624400	3914100	3251900	3756300	3397800	3798200	3514600	3803100	3610000
(S)-Leucic acid	13748-90-8	194430	123330	329670	182260	95763	145750	63781	135370	132850	143090	178020
Carnitine C7:0	-	10796000	1748400	3946500	9134900	4365400	5937300	11611000	5098400	13222000	2385600	10142000
LysoPC 22:4 (2n isomer1)	-	1191600	2199200	1721100	1146800	1166700	998710	1295200	1010200	1563200	1074000	996970
LysoPC 22:4	-	1191600	2199200	1721100	1146800	1166700	998710	1295200	1010200	1563200	1074000	996970
Tetradecanedioic acid	821-38-5	44657	32223	66614	42026	90726	34117	46744	78236	47480	51675	85461
Deoxycytidine	951-77-9	172780	149750	192640	167140	96255	129800	122280	139100	147050	116630	143390
Glucosamine	3416-24-8	3057100	2648000	2340700	2611200	3223100	2591200	2070300	2417100	2091400	3221600	2819800
LysoPC 22:5 (2n isomer1)	-	498980	640600	598990	463690	443480	512910	510550	412900	569720	545400	335660
Phenethyl alcohol	60-12-8	6525200	6598900	6867300	6356000	5580300	6546400	5756600	6735000	6024500	6086100	5927600
Deoxyadenosine	958-09-8	183310	97984	22353	9	61523	22861	9	37604	26631	62603	42395
5'-Deoxyadenosine	4754-39-6	183310	97984	22353	9	61523	22861	9	37604	26631	62603	42395
Linoleic Acid(C18:2N6C)	60-33-3	4433600	2268900	2643000	2106500	1983000	2100300	1954200	2390000	1914100	2531200	2004700
Lysopa 16:0	-	201560	158470	223490	167510	116570	193400	156770	133650	178070	184980	128110
Pyrroloquinoline Quinone	72909-34-3	292530	121360	110830	141470	137210	167090	135950	146520	127670	150790	102400
Arachidyl glycine	617703-96-5	14652	9096.2	13255	18722	14954	10680	12321	18090	10477	13174	36544
D-Homocysteine	454-29-5	839590	694660	688390	714100	499770	687640	499370	675350	736990	519040	628660
Myoinositol	87-89-8	1656000	1949100	1929200	2218600	1949900	1932500	3268500	1688100	2646900	2027700	1759300
Glutathione Reducedform	70-18-8	68144000	71880000	66309000	79161000	58120000	67010000	71331000	54950000	58783000	85747000	48473000
D-Sorbitol	50-70-4	91697	19433	31880	31923	111950	31878	51497	18749	26351	46379	53812
Heparin	6145-69-3	66463	5185.4	10385	95995	4207.8	21098	49333	52852	92465	50030	9791.6
5-Aminovaleric Acid	660-88-8	70999	218040	41149	146350	219990	145750	138440	200600	109650	179670	303640
LysoPC 16:1(2n isomer)	-	1876100	5364000	2165500	1634000	1517300	1394000	1193800	1895300	2200200	1622000	1544900
Cytidine-5-Monophosphate	63-37-6	3096500	3315600	3032000	3214000	3004200	5005300	3282200	4794000	3416000	3440900	3723900
DHA [4Z,7Z,10Z,13Z,16Z,19Z-docosahexaenoic acid]	6217-54-5	53043	10202	16969	28115	7409.7	22691	17381	13850	17120	18621	17165
(4E,7E,10Z,13E,16E,19E) -docosa-4,7,10,13,16,19-hexanoic acid	25167-62-8	53043	10202	16969	28115	7409.7	22691	17381	13850	17120	18621	17165
Carbamoyl phosphate	590-55-6	2458900	1561600	2566800	1645500	1533900	1185800	1604000	1577800	1408000	1856000	1500700
TranexamicAcid	1197-18-8	29641	43255	31428	16272	14957	42789	18970	36460	32634	44103	38993
8-Hydroxyguanosine	3868-31-3	26296	32602	62967	13829	21355	13831	50474	23537	39329	23735	51434
Neopterin	2009-64-5	95271	81981	64114	93015	79787	64851	67481	90128	75549	61098	70328
Carnitine ph-C14	-	4784300	4210200	5010600	4843500	2505900	2936100	2912600	4101300	5889200	5616600	3836800
Guanosine	118-00-3	1377100	1266000	1242600	947440	846040	776070	798880	832570	860980	1013900	1321900
Lysope 14:0	-	12429	6273.7	8201.5	7771.4	5980.7	9980.2	6383.1	6306	6245.6	9436.8	8736.2
Homo-Gamma-Linolenic Acid	1783-84-2	523220	267670	291450	248450	225120	225320	189660	293500	256140	258580	225130
Clupanodonyl Carnitine	-	51671	37521	46310	83675	23178	64861	32187	81803	69222	60483	45084
Carnitine C16:3	-	406380	153900	260750	326290	178740	217690	211680	200750	308410	168430	173290
Calcitriol	32222-06-3	37665	20924	16893	23849	17129	19938	21875	31122	30014	22838	20388
2-Pyrrolidinone	616-45-5	4888600	3408500	3797400	3904000	2705500	2902400	3161200	3836900	3154300	3521500	2457000
Hydroxyphenyllactic acid	306-23-0	34058	42597	63496	27949	22362	16620	18916	28303	30906	19150	36238
Phe-Asn	-	20837	57169	91391	45034	43610	38293	51216	67930	70451	37101	53519
O-Phospho-L-Serine	407-41-0	13376	14944	34324	14848	13489	15561	9957.6	7952.5	12808	26899	9890.1
Guanosine Monophosphate	85-32-5	13759000	10974000	15379000	10290000	8607500	11012000	7537300	10012000	9799500	11882000	12572000
Carnitine C20:1 Isomer 1	-	1027900	625000	1750700	2771800	2126700	1922000	1076000	2004800	3819600	829570	2321000
Carnitine C8:1	-	713720	1074500	457080	1141900	671380	1451300	857140	1555100	1544500	446350	882700
Carnitine C5:DC	-	15089000	4791900	9912400	14354000	11956000	10848000	11644000	8693300	9248900	7364000	12969000
Hexyl Acetate	142-92-7	51771	32551	36647	59744	94028	42577	50677	91827	63242	32074	65895
2-Methylsuccinic Acid	498-21-5	573940	428220	651150	709500	617310	450150	490400	448180	999020	596130	604400
Glutaric Acid	110-94-1	573940	428220	651150	709500	617310	450150	490400	448180	999020	596130	604400
Ethylmalonate	601-75-2	573940	428220	651150	709500	617310	450150	490400	448180	999020	596130	604400
Thymine	65-71-4	312420	247370	254510	185550	186700	235540	192310	280320	209530	336590	260810
7,8-Dimethylalloxazine	1086-80-2	1002000	801000	867280	827950	783990	750500	684340	649950	782610	903180	945710
3-Hydroxy-3-Methyl Butyric Acid	625-08-1	707190	1567800	992850	1635200	256750	1222700	1948700	1506500	2237100	409130	667420
L-Homoarginine	156-86-5	736660	405950	630330	935640	531050	416140	649240	370700	627550	542570	572540
O-Acetyl-L-serine	5147-00-2	1351300	1675400	1346100	1418100	1580200	1713600	1839500	1373700	1175400	1315600	1645900
L-Alanyl-L-Lysine	6366-77-4	3103600	2643000	2651100	2739100	2645400	2079500	3176000	1904600	4103900	2714100	2717600
alpha-hexylcinnamaldehyde	101-86-0	52982	45563	47941	39762	36757	41703	49346	36715	42309	37532	45725
L-Lysine	56-87-1	27591000	16798000	14688000	35606000	41179000	41798000	62028000	83626000	15306000	25072000	11853000
6-Aminocaproic Acid	60-32-2	161240000	135670000	116680000	120340000	99509000	105980000	99686000	129070000	112580000	120000000	108110000
DL-Leucine	328-39-2	161240000	135670000	116680000	120340000	99509000	105980000	99686000	129070000	112580000	120000000	108110000
Carnitine C20:1	-	1234000	706130	1645500	3103400	2669500	1852700	1202800	2281400	3375800	873050	3276200
Cyclic ADP ribose	119340-53-3	532410	161290	181710	295480	838580	675960	578330	445880	835000	437520	387920
Dulcitol	608-66-2	93298	34492	46731	44468	98729	32068	65526	21139	43624	64045	58017
D-Mannitol	69-65-8	93298	34492	46731	44468	98729	32068	65526	21139	43624	64045	58017
Carnitine ph-C1	-	2025500	1484800	1432400	1482700	927760	1512400	1832100	1026300	1116400	1378900	1662200
PysoPE 22:6(2n isomer1)	-	46413	34778	40724	35296	19444	20916	25279	26261	39065	26773	25146
PysoPE 22:6	-	46413	34778	40724	35296	19444	20916	25279	26261	39065	26773	25146
3-Methylxanthine	1076-22-8	24899	40887	25892	27903	8631	49348	28602	19975	42146	39307	46276
S-Sulfo-L-Cysteine	1637-71-4	67072	42259	54554	66563	66883	41133	39561	56978	45051	57663	57564
(±)12-HETE [(±)12-hydroxy-5Z,8Z,10E,14Z-eicosatetraenoic acid]	71030-37-0	22653	13810	15065	13823	15282	13157	12526	18425	15508	22486	14995
3-Hydroxy-2-methyl-4H-pyran-4-one	118-71-8	3044.4	6149.6	4294.1	6691	6886.5	7854.1	12362	4298.7	1845.5	4216.5	3673.2
Oxypurinol	2465-59-0	447180	350450	289530	277660	268590	253830	225310	216870	248880	336300	410400
Lysopc 16:1	-	2096600	8582500	2606100	2225300	2182900	1808700	1507500	2678200	3293100	2319000	2257800
5'-Adenylyl sulfate(APS)	485-84-7	183810	176610	101260	214470	164430	220320	178840	169780	135140	200740	147040
Ricinoleic acid	141-22-0	238390	238190	252990	246790	229950	239970	239630	224210	232980	241910	253680
1-Methyladenine	5142-22-3	463290	270250	336060	365690	196180	258580	363300	272140	287870	251690	279770
Methylparaben	99-76-3	10593	13291	13031	17131	16147	12873	10967	13948	18188	16056	13473
2',4'-Dihydroxyacetophenone	89-84-9	10593	13291	13031	17131	16147	12873	10967	13948	18188	16056	13473
L-Cysteine	52-90-4	67828	82620	68193	73036	50430	53366	64930	51591	77287	61093	54857
LysoPC 20:4(2n isomer)	-	11439000	18861000	17843000	10306000	10374000	7743000	11754000	10202000	13869000	11658000	8879100
LysoPC 20:4	-	11439000	18861000	17843000	10306000	10374000	7743000	11754000	10202000	13869000	11658000	8879100
Hydroxyphenylethylamine	3217-93-4	165960	131860	96041	99022	119490	100250	102810	125070	106000	111180	105420
Deoxyguanosine	961-07-9	55531	52308	47227	40680	19432	24961	41470	41691	51285	50949	35821
Octadecadienamide	-	483040	301950	408490	328690	336130	346710	196280	464080	419990	405770	407700
5'-Deoxy-5'-(Methylthio) Adenosine	2457-80-9	3785900	2513000	2447100	3010700	2676900	2533800	2281200	3313400	2293300	2466900	2719100
4-Pyridoxic Acid	82-82-6	57254	26882	30418	75757	12107	17314	14148	9	57120	49996	15934
N-acetylornithine	6205-08-9	2192700	1568300	1863200	1931200	1848900	1399100	1545800	2209200	1306000	1794500	1443300
Cytidine	65-46-3	23143	13217	16537	9758.8	18199	7718.4	9	12416	17932	16533	8374.8
Trans-4-Hydroxy-L-Proline	51-35-4	29841000	27783000	26222000	33608000	27294000	28219000	35686000	31074000	31302000	25622000	28293000
Methanesulfonic acid	75-75-2	426160	438040	418930	511680	488000	599260	466100	499560	432510	521510	635280
LysoPC 20:3(2n isomer)	-	2687900	4395100	4987100	2307300	1987800	1741500	1974100	2464100	3922400	1980400	1904300
LysoPC 20:3	-	2687900	4395100	4987100	2307300	1987800	1741500	1974100	2464100	3922400	1980400	1904300
GDP-L-fucose	15839-70-0	45031	43143	29233	41345	36722	26167	12200	36812	37847	42517	30688
Glutathione	27025-41-8	18226000	13574000	13642000	14377000	20916000	9747100	10560000	15971000	11665000	17371000	12426000
8,15-Dihete	80234-65-7	354980	196230	204820	214470	234650	193260	140080	310370	206020	299430	292300
Carnitine C7:DC	-	284400	18892	90279	399560	256610	70710	182640	85749	240870	88154	154390
Trimethylamine N-Oxide	1184-78-7	505990	1086000	734100	495020	730740	678970	882740	532000	788560	561020	1482600
1-Aminopropan-2-ol	78-96-6	505990	1086000	734100	495020	730740	678970	882740	532000	788560	561020	1482600
L-Isoleucine	73-32-5	128510000	125570000	104220000	125610000	92261000	90917000	90113000	119160000	99830000	124430000	87536000
L-Aspartic Acid	56-84-8	10547000	10332000	10182000	13852000	15832000	14668000	15547000	12961000	8217800	13115000	10085000
Maleic Acid	110-16-7	1620800	1264500	1165000	1526000	791090	1299200	1686000	1743200	1496600	1165000	853500
3-Dehydroshikimate	2922-42-1	70082	47218	65767	59263	56893	52251	64860	60845	50068	58024	44981
Creatinine	60-27-5	4399200	4535000	4293900	4561200	4256800	4555200	4802000	5082200	4050600	4071200	4881400
PysoPE 18:3(2n isomer)	-	30207	51665	58631	20624	24278	14625	24915	26616	40586	21444	21518
L-Isoisoleucine	1509-34-8	5631200	4325200	3689300	4702100	3270000	3252700	3105900	4869100	3508800	4500000	2775600
Di-n-propyl phthalate	131-16-8	26334	17531	28349	15723	24177	21090	20971	25963	22544	24249	20772
D-Erythronolactone	15667-21-7	34390	28707	38701	26550	35950	24263	32388	31716	36007	28573	34737
Porphobilinogen	487-90-1	1191000	1479500	1575900	1290500	859070	1195800	1798200	1214300	989530	1068400	948530
Palmitoyl N-isopropylamide	189939-61-5	108410	122330	106540	107360	127750	124600	108630	111820	124970	115660	137290
Lysopc 20:2	-	705250	782000	1374700	1065500	1041100	708680	1405100	904170	1227600	755180	949620
Nicotinic Acid	59-67-6	299960	248230	304750	334460	134020	274250	307090	282960	322190	349650	176720
4-(Aminomethyl)-5-(Hydroxymethyl)-2-Methylpyridin-3-Ol	85-87-0	18467	21766	17164	23016	7538.6	15775	15238	32358	16127	12966	17727
Carnitine C8-OH	-	21945000	10550000	13981000	27048000	21902000	16951000	21925000	16534000	19042000	10739000	18629000
PysoPE 22:4(2n isomer1)	-	357120	474220	442980	296400	317280	273380	348240	362920	392660	410890	381560
PysoPE 22:4	-	357120	474220	442980	296400	317280	273380	348240	362920	392660	410890	381560
7-Methyluric Acid	612-37-3	1545700	1189000	1450600	1284100	1427000	1527600	1427900	1382000	1181900	1316800	1516100
LysoPC 20:5	-	325190	615640	583300	286160	273700	200950	307710	309030	415680	343610	269930
Uridine 5-Monophosphate	58-97-9	5418100	6447500	5254400	4040800	4162100	4288100	4881600	5176500	4362400	5653500	6271500
D-Malic acid	636-61-3	6734200	6617300	7558800	5392900	5643700	4520500	4923900	6278000	4005100	7950900	4851400
Cysteine glutathione disulfide	13081-14-6	418930	83607	95197	127530	240070	79701	50239	151310	147030	179050	137300
N'-Formylkynurenine	1022-31-7	533330	508110	441040	480370	453140	404520	360070	449940	503690	466110	458460
S-Adenosyl-L-Methionine	29908-03-0	2741400	1674900	1900900	2622300	1925800	2310800	2488800	3831600	1870200	1523600	2128000
Carnitine C10:1-OH	-	354260	250600	179130	546410	269920	396600	476870	471120	431420	178920	335480
1,4-Dihydro-1-Methyl-4-Oxo-3-Pyridinecarboxamide	769-49-3	219650	110220	144780	109610	95613	81161	90238	92810	110430	95602	174140
Octadecyl monoenamide	-	1266800	639150	1067600	761030	801890	818540	517310	1285700	714520	1157300	994900
S-(5-Adenosy)-L-Homocysteine	979-92-0	1552000	1004100	827330	1191400	903750	806650	569300	1426900	932230	970860	590070
2-Methyl-1-propanol	78-83-1	78516	52012	443700	104590	41367	425900	23630	89162	141320	212880	153390
Methylcysteine	1187-84-4	3309500	3973500	5546500	3308200	3174400	4613800	3794200	4902200	3156800	4976000	4101700
Thiamine	59-43-8	34451	16798	19278	5070.1	13961	24207	7676.7	2825.3	26267	9	35747
Cis-4-Hydroxy-D-Proline	2584-71-6	4390800	3960400	3809300	4444300	4040600	4002100	4082500	3940200	4453100	3813200	3832800
Piperidone	28186	37519	42615	30120	37421	44392	41174	50381	35201	55955	30936	36527
L-phenylalanyl-L-proline	7669-65-0	625580	329430	443930	399170	313540	391250	235670	417130	378570	445550	382300
Valyl-leucine	22906-55-4	5562600	6013000	6005300	3847200	4203200	3535700	4109600	5499400	3596600	5042200	4252100
Lysope 18:1	-	4341200	6939000	6289800	3553300	2762000	2355800	3701200	3728400	4694300	3567600	3730500
4-Hydroxy-3-methoxybenzaldehyde	121-33-5	35890	37132	51703	32897	34756	45387	43739	37786	35947	39064	30953
5-Oxoproline	149-87-1	1831800	1083400	1496000	2182100	2949700	3151800	2589700	5740600	879250	2070100	849650
L-Ornithine	3184-13-2	525690	183410	437100	522350	271600	391630	254120	291730	325260	432120	448800
Cys-Gly	19246-18-5	1140900	1372000	1464300	1241500	1215200	1418500	981130	1404500	1167300	2013200	1276500
Urea	57-13-6	5019500	8335700	6547300	5443400	5116600	6354600	6487500	6583900	7545700	5556700	5813000
P-chlorophenylalanine	7424-00-2	1536100	1732500	1701700	1764000	1606300	1667100	1764000	1725000	1546800	1598500	1627500
L-Citrulline	372-75-8	507200	1059700	569300	1170900	766190	412210	1402700	1131300	862920	485240	565130
Cortisol	50-23-7	16620	12248	43718	18104	22022	5856.6	18436	25892	31324	20703	9658.9
Β-Pseudouridine	1445-07-4	110360	83545	96832	86978	87023	71949	111570	84926	98029	77542	50011
Pyridoxal	66-72-8	121970	81525	74038	148390	105880	103490	139990	177940	109970	59595	91332
Taurodeoxycholic acid	14605-22-2	13127	18708	19290	16001	15210	18644	11437	14494	18320	19734	24690
Pantothenate	79-83-4	7754400	5738400	5306500	5823900	3720400	6345200	8126800	3372500	6540900	5434700	4317900
Threoninyl-Phenylalanine	-	227480	237580	230990	190870	168280	157900	177890	239910	157040	217130	156390
Catechol	120-80-9	6354100	5991700	6341600	5909700	6285500	6244100	6133100	6257700	6188700	6386400	6086600
Nicotinamide-N-Oxide	1986-81-8	4520.3	29950	16359	3738.3	9678.6	9675.8	3716.6	10481	11919	15738	5948.7
Methyl jasmonate	1211-29-6	339030	345400	431160	359990	395900	376050	394870	366600	319420	502530	375250
Acetyl-L-carnitine	14992-62-2	445670000	400700000	430840000	519620000	424360000	422170000	575290000	414150000	477530000	427820000	433560000
L-Cystathionine	56-88-2	12315	11023	5579.7	8218.1	20627	5488.4	5463.6	6867	12366	9607.3	11534
D-Glyceric Acid	473-81-4	9	44690	116800	27932	31367	13255	55745	32362	69680	39912	30867
N-Acetyl-L-alanine	97-69-8	2091900	2485000	1625300	3175500	4213600	5150900	7141400	1370600	2305300	1140500	3181200
N-Glycyl-L-Leucine	869-19-2	998090	606360	533980	507590	728850	504180	622000	700480	505890	710870	484670
Hypoxanthine	68-94-0	224720000	242460000	124010000	147250000	190700000	85352000	97414000	139280000	242880000	202220000	230910000
4-Tert-butylphenol	98-54-4	21534	24373	25289	27115	25023	24918	30031	24298	25686	23988	24147
Malonicacid	141-82-2	2978800	1724600	3317900	4004700	3055500	1963800	2654500	4250400	2725500	2276100	2934200
L-Gulonolactone	1128-23-0	16716	39681	26130	20954	34063	18164	40776	30803	13950	18122	20306
D-Trehalose	99-20-7	4886	4216	2108	2774.6	4217	5605	9842.7	1402.4	4919.1	1756.5	702.13
Lactose	63-42-3	4886	4216	2108	2774.6	4217	5605	9842.7	1402.4	4919.1	1756.5	702.13
Lactulose	4618-18-2	4886	4216	2108	2774.6	4217	5605	9842.7	1402.4	4919.1	1756.5	702.13
Maltose	69-79-4	4886	4216	2108	2774.6	4217	5605	9842.7	1402.4	4919.1	1756.5	702.13
D-Glucoronic Acid	6556-12-3	12606	15417	33672	16121	19619	16884	8414	21758	18175	36723	14697
N-Propionylglycine	21709-90-0	114850	84709	68753	109140	67770	55188	73662	119870	81182	104130	59728
Phe-Val	-	203940	277640	298570	396280	376360	237010	266550	362790	325510	283220	306780
1,6-anhydro-β-D-glucose	498-07-7	44567	33265	30559	45607	32196	38064	44504	39488	36084	48380	29854
1-Aminocyclohexanoic acid	2756-85-6	3608600	3972700	3074000	3395700	3975100	3067900	5122200	3742900	3973800	2667000	3363800
Thymidine	50-89-5	10137	9388.8	12726	5315.9	5386.4	8215.8	7883.8	8183.6	7795.6	10918	3162
N-acetylpyrrolidine	4030-18-6	4983400	5047600	5178700	4987300	4784200	5318200	4651500	4742400	4811000	5112500	5598700
Epinephrine	51-43-4	337470	407920	232670	508050	528040	616380	545320	412070	292300	550580	323930
PysoPE 20:5(2n isomer1)	-	52662	104390	88706	37090	31620	30491	44544	48150	68082	46229	44571
PysoPE 20:5	-	52662	104390	88706	37090	31620	30491	44544	48150	68082	46229	44571
Hexadecanoic Acid(C16:0)	57-10-3	6870700	5883300	6180700	5404500	5632000	5665000	5155300	5757100	6682000	5508800	5385800
Octadecanamide	124-26-5	95816	84145	87795	88364	83801	81391	84666	92865	88169	80767	91823
Carnitine C11:1	-	873400	177990	321930	933900	305410	520370	752740	475300	827610	297950	648210
2-Methylguanosine	2140-77-4	959420	834260	770570	713540	696880	694290	704180	770360	712500	983810	855260
7-methylguanosine	20244-86-4	959420	834260	770570	713540	696880	694290	704180	770360	712500	983810	855260
cis-1-Pentadecenoic Acid(C15: 1)	84743-29-3	203310	159250	166110	234050	204910	271000	188900	160980	183950	254470	212930
Spermidine	124-20-9	186380	491100	755820	375210	251300	337560	349450	292600	477900	410410	217730
Carnitine C9:1	-	3015700	343700	512550	3252300	940950	915060	2188700	935120	1538100	555530	1715800
2,6-di-tert-butyl-1,4-benzoquinone	719-22-2	72988	91577	68906	79693	65551	83420	64366	84794	84175	67683	66179
Choline	62-49-7	169080	114510	91609	227580	92063	114250	156580	167740	166560	147350	87629
Guanidinoethyl Sulfonate	543-18-0	48988	56736	50798	66886	54490	58548	78911	68156	42497	49545	34209
Glycerol 3-phosphate	57-03-4	8797000	8446400	214090000	42372000	19202000	6463300	57290000	13062000	68135000	15784000	4586300
Iminodiacetic acid	142-73-4	1213800	1889300	1352400	2366500	2479100	3211100	1697100	2466900	1052900	2296400	2255400
Phe-Met	15080-84-9	131970	488200	683270	358760	80410	189920	325330	485260	479180	166990	256360
Methyl tetradecanoate	124-10-7	18771	15264	18425	17836	15792	19504	17760	20286	17913	16668	15867
1-cis-heptadeenoic acid(17: 1n7)	29743-97-3	52361	37844	30865	46237	40871	49382	50534	35904	36582	45349	45850
PysoPE 18:3	-	26146	54855	60287	22603	20386	13701	34771	28702	39649	21389	20899
UDP-D-galactose	2956-16-3	233970	176800	186130	462340	300540	317820	380250	208580	491530	110080	373660
Kinurenine	343-65-7	56297	54262	42699	33782	26150	39951	37642	42692	60269	38271	37250
D-Fructose	57-48-7	7000000	7853400	7152200	8712300	8136200	7243400	6661100	6303400	10574000	8086700	7573400
PYRROLIDINE	123-75-1	297470	313030	210540	345480	238890	202840	371290	315640	339620	240190	163140
Kynurenic Acid	492-27-3	57193	61145	58612	44397	57145	47428	51600	68056	55836	51591	45530
L-Leucyl-L-glycine	615-82-7	2415600	2102400	2479600	1771300	1717600	2097000	2017000	3074400	1221300	2588100	1926500
LysoPC 20:5(2n isomer)	-	283280	483400	523930	227390	212210	166820	274800	285650	385170	259670	211820
N-Acetylmethionine	65-82-7	35283	23068	20696	17739	15971	13521	18835	21439	19616	24891	13303
N,N′-dicyclohexylcarbodiimide	538-75-0	9572400	9133300	9179200	9514500	7800900	9336300	9005300	9295400	8929000	9230900	8371400
Nα-Acetyl-L-Arginine	155-84-0	158210	238640	145510	129280	126160	152130	128330	179640	145450	106070	190750
Elaidic Acid(C18:1N9T)	112-79-8	13412	8334.1	7048.9	6212	8407.6	7327.2	7212.6	10114	8234.7	9632.5	8176.3
1,3-Dicyclohexylurea	2387-23-7	351220	324270	346710	337600	339710	324640	328500	348470	348550	326480	308710
3-Hydroxybutyrate	300-85-6	2955800	1479800	3224600	4037200	3130100	2123300	2717200	4204300	2299700	2245200	3146300
2-Hydroxybutanoic Acid	600-15-7	360300	227070	401190	380610	404560	197890	296420	472030	316570	263530	316150
3'-Aenylic Acid	84-21-9	19558000	20941000	42986000	30631000	33893000	18384000	30229000	26230000	32822000	26454000	27701000
D-Mannose	3458-28-4	6840300	8435500	7379500	8895300	7938500	7117900	6672700	6196600	11166000	7649200	7927600
γ-L-Glutamate-Cysteine	636-58-8	15010	17101	16294	14275	15745	21993	16979	21361	16376	18397	11381
Inosine 5'-Monophosphate	131-99-7	305780000	225640000	268960000	259610000	211170000	219790000	225060000	273750000	233860000	241220000	227340000
Lysopc 16:0	17364-16-8	4357800	5171600	2650600	3339100	3825400	2297700	3146700	3361600	3505200	4185100	3355800
Carnitine C5:1	-	5294900	2076100	3375700	4476000	2787700	3153100	4451900	3061800	4852900	1887600	4614700
Glycine	56-40-6	138000	105650	118450	128500	221280	238090	242200	300530	77382	148340	83746
D-Sedoheptuiose 7-Phosphate	2646-35-7	170210	142740	147910	92155	87592	62271	56455	115670	174120	131280	107760
Carnitine C4:0	-	253510000	80722000	191890000	344490000	285070000	249120000	237260000	243780000	327000000	148640000	256950000
L-Homocystine	626-72-2	151440	123450	251230	89873	133340	226490	142220	194990	42226	206380	164660
N-Ethylacetamide	625-50-3	74106	67574	69443	73094	49318	84523	75850	63435	61064	86318	76448
Biotinamide	6929-42-6	6737000	2609300	4440900	5867100	3754200	4222900	5438300	3825800	6655100	2352800	6052900
N-acetyl-beta-alanine	3025-95-4	1322500	1849300	946230	1987000	3249500	3447600	6499900	853520	1421000	642910	1916600
2-amino-4-oxovaleric acid	4439-83-2	1322500	1849300	946230	1987000	3249500	3447600	6499900	853520	1421000	642910	1916600
N6-Acetyl-L-Lysine	692-04-6	3438200	1907000	2610100	3836700	2553500	2332200	2297600	3075700	2416500	3219300	3321800
N-Alpha-acetyllysine	1946-82-3	3438200	1907000	2610100	3836700	2553500	2332200	2297600	3075700	2416500	3219300	3321800
Carnitine C4:DC	-	71030000	115590000	80804000	75344000	21139000	96916000	113910000	78107000	97441000	30535000	98016000
LysoPC 18:0(2n isomer)	-	756120	1750400	1845900	1121300	1509300	1377800	1145100	1286400	1906000	1403000	1243800
L-Ascorbate	50-81-7	857090	863330	777140	1247700	825150	627460	898220	816990	1003600	1018400	765490
Cis-Aconitic Acid	585-84-2	73599	68123	66683	82363	82653	81419	84063	72867	78712	75840	75715
Allopurinol	315-30-0	37893000	32063000	34976000	23712000	34968000	26761000	18759000	30258000	30806000	35307000	34809000
4-tert-butylbenzoic acid	98-73-7	75249	71907	62491	71749	75730	57808	65102	64290	69982	62224	95902
Isobutyryl carnitine	25518-49-4	263860000	82398000	190910000	337020000	287270000	256950000	236960000	233980000	335720000	147310000	263930000
L-Dopa	59-92-7	109010	81454	81882	85706	78901	89821	128360	75397	146680	47762	61417
Lysopc 18:0	-	654070	1342700	1390100	1028600	731520	876460	617900	1145100	1273100	891400	599790
Gluconic Acid	526-95-4	67171	92773	79411	82135	72366	79446	49464	50397	93668	98684	87185
Lysope 16:0	-	3433300	2782800	3077300	2790500	2649400	3273800	3657100	2561100	3424500	3542800	2253600
PysoPE 16:0(2n isomer)	-	3433300	2782800	3077300	2790500	2649400	3273800	3657100	2561100	3424500	3542800	2253600
Ethyl dodecanoate	106-33-2	2454000	2443500	2312800	2264700	2386600	2265200	2292900	2386800	2158700	2460500	2440600
Hexadecanedioic acid	505-54-4	406610	181000	304450	901420	501130	253510	344420	419720	368130	392550	518320
Glutathione Oxidized	121-24-4	8296400	6249500	5146100	7183700	9471000	4433600	5735000	8939100	5053100	6969900	5893400
P-Coumaric Acid	501-98-4	3793800	3947400	5466100	3330800	2569700	5284300	4540100	4826500	2910300	4901300	3671300
2-Hydroxycinnamic acid	614-60-8	3793800	3947400	5466100	3330800	2569700	5284300	4540100	4826500	2910300	4901300	3671300
2-Aminoethanesulfinic Acid	300-84-5	71402	53807	89713	62869	31872	70949	60269	74213	67270	45019	71828
N-Amidino-L-Aspartate	6133-30-8	51033	56796	45911	43445	172230	44718	223780	18049	48992	22190	57476
N-Acetyl-L-Leucine	1188-21-2	5313.9	5215.3	12643	4023.4	6246.6	9	3804.7	5473.6	9340.1	3965.9	9
Lysopc 20:1	-	397660	446440	625110	367810	444510	426280	502110	506440	423510	448840	395440
Lysopc 14:0	20559-16-4	156180	246350	126930	129780	97680	108720	93234	153490	150270	141170	147870
Carnitine C12-OH	-	9871200	6631400	6146500	11527000	6978200	12244000	5522200	8567900	16708000	4474800	8810100
2-Aminoethanesulfonic Acid	107-35-7	334930000	389170000	338690000	371640000	399760000	412860000	414010000	339530000	372550000	350160000	406000000
3,3',5-Triiodo-L-Thyronine	6893-02-3	16056	11423	19790	10318	9870.9	15018	7896.1	17832	11591	14926	14917
D-Glucose	50-99-7	269150	213860	225800	204400	207560	274070	183920	185580	219920	341770	257550
MAG(16:1)isomer	-	19367	9293.4	5094	11656	7287.7	10163	6392.9	13201	13848	7965.8	11343
MAG(16:1)	-	19367	9293.4	5094	11656	7287.7	10163	6392.9	13201	13848	7965.8	11343
L-Valyl-L-phenylalanine	3918-92-1	1390900	1855800	1934700	1445800	1387300	1310600	1407100	1756200	1319300	1583000	1500900
N-Acetylglucosamine 1-Phosphate	6866-69-9	1484300	948060	856830	914880	866790	710260	1059700	1056200	999590	986870	842470
(R)-2-Hydroxy-3-phenylpropionic acid	7326-19-4	1437900	1286000	1021600	1257300	1452400	1140500	1224700	1192700	1091900	1240500	1595900
N-Acetylmannosamine	3615-17-6	1447600	1026700	854820	1179900	1343800	1274000	829070	2015500	901640	858260	1297700
N-Acetyl-D-Glucosamine	7512-17-6	1447600	1026700	854820	1179900	1343800	1274000	829070	2015500	901640	858260	1297700
Ethylsalicylate	118-61-6	8716100	9763000	9887900	8891200	9268500	9520800	10120000	8727000	9075100	9707700	9185200
L-Valine	72-18-4	10608000	15722000	27705000	10665000	17351000	22019000	12152000	21559000	11179000	22244000	11981000
Palmitoleic Acid(C16:1)	373-49-9	2289500	1235700	1270200	1505100	1384700	1321000	913290	1916500	1210100	1803800	1673400
Gamma-Mercholic Acid	547-75-1	633950	266720	270740	384480	192560	117010	221140	283820	318830	570370	237680
PysoPE 22:5(2n isomer3)	-	158800	145030	152740	101910	83610	99223	103210	117650	145730	124960	96217
PysoPE 22:5(2n isomer2)	-	158800	145030	152740	101910	83610	99223	103210	117650	145730	124960	96217
PysoPE 22:5(2n isomer1)	-	158800	145030	152740	101910	83610	99223	103210	117650	145730	124960	96217
N-Acetylaspartylglutamic acid	3106-85-2	387580	335690	379070	384750	277010	407240	270870	362720	277510	423740	434540
Barbituric acid	67-52-7	9354400	7248500	7211800	11062000	6227000	7301300	6319200	9922500	8511100	6244600	7639100
Pyridoxine 5'-Phosphate	447-05-2	2908200	1690300	2805800	2804100	1091900	1530700	1574000	2754700	1644300	1965300	2164100
Glu-Met	4423-22-7	55070	34858	66628	61601	23964	33506	30844	41194	49219	35578	60820
Nα-Acetyl-L-glutamine	2490-97-3	1517400	481930	954660	1494000	1133500	650340	528840	1624100	871440	978260	1131000
L-Glutamic Acid	56-86-0	12111000	8408900	12702000	17365000	11603000	11761000	7277400	24534000	5069600	15254000	2573300
Carnitine C7:1Isomer1	-	4608500	817240	1776900	4998900	1807600	2120000	3513500	2120700	3356600	1125200	3172200
2-Aminoadipic Acid	542-32-5	2191800	2275300	2091000	4907400	1875900	2938000	2982300	4268300	1511000	2622800	1817000
Sphingosine 1-phosphate	26993-30-6	33640	39827	43883	39978	23175	45291	32872	52580	34976	27494	29682
5-Methoxytryptamine	608-07-1	23107	31615	19808	24609	27872	15876	21429	31391	22203	25710	19426
N-Methyl-α-aminoisobutyric acid	2566-34-9	49064000	79287000	26026000	19928000	68369000	18930000	73586000	60536000	44144000	34035000	22444000
Nicotinic Acid Adenine Dinucleotide	53-84-9	2596800	29006	787430	1076800	829330	2554500	1478500	1050400	786830	1105800	2008300
D-Fructose 6-phosphate	643-13-0	148920	324850	479790	885720	417150	361870	352250	631100	356900	334640	565650
Carnitine C14:1-OH	-	2323200	1076700	1788800	2763000	1400000	2714400	1383100	2839200	2798700	754230	1899400
D-Arabitol	488-82-4	70302	20274	23066	64036	45372	73368	39097	50355	45446	63583	39845
Hexanoyl Glycine	24003-67-6	30443	7096.2	22986	29906	16829	16200	17295	14499	27280	16394	23710
PysoPE 18:2	-	5087500	8196800	9293200	4347000	3806100	3098500	4897400	5160500	7813500	4246200	4381200
2'-O-methyladenosine	2140-79-6	15661000	25988000	40428000	44517000	34737000	9	9	35196000	30413000	30561000	22388000
L-Norleucine	327-57-1	1450400	1223800	1263300	1048700	1389300	1030200	1020600	1116000	1511300	1251900	1083800
Carnitine C11:DC	-	10273000	7120700	6491200	11801000	6843700	11555000	5745400	8640000	16133000	4198700	8940300
Alanine tyrosine	-	1151200	3970600	5148900	2373300	1059300	1039000	2102300	2951700	2481000	1799100	2120500
2-Hydroxy-2-methylbutyric acid	3739-30-8	12029	5521.5	28112	20518	10874	14358	8816.7	15251	10728	16422	20546
9(S)-HpOTrE	111004-08-1	29139	13727	30621	68330	66172	20235	50697	34304	23335	19690	84136
Carnitine C7:1	-	4265300	811890	1645400	4810400	1824800	2127000	3633300	2103200	3119300	1261000	3162400
2,4-Dihydroxypteridine	487-21-8	36398	66230	80015	36699	46630	77929	64921	64956	43371	29964	80198
Riboflavin	83-88-5	174650	242900	201320	170210	153090	128070	179010	157780	185850	212320	170590
Isonicotinic acid	55-22-1	96167000	89283000	107450000	92460000	88625000	89848000	87485000	96985000	101490000	90078000	84893000
L-2-Aminobutyric acid	1492-24-6	2775600	3254900	2329500	3582100	1846400	1936400	1953000	2130200	2562200	4467500	1977700
Pyruvic Acid	127-17-3	15389	44985	68078	36347	30950	9	36505	22847	46665	24679	34259
4-acetoxyphenol	3233-32-7	33437	9517.4	17673	29014	15538	22132	13681	25581	21102	25252	15436
Pantetheine	496-65-1	2975600	2844400	2575400	4324300	3662000	2693700	2672400	3875300	3432800	3339200	2167900
2-(α-D-mannosyl) -3-phosphate glyceride	-	650430000	579770000	636360000	666130000	520690000	642980000	574220000	719990000	486850000	625950000	654070000
5-Methylcytosine	554-01-8	5034800	6161300	5069100	6154000	6683900	7285000	7721100	5444600	6409300	5447500	6109900
1,2-dodecanoyl PC	3436-44-0	748300	631340	1472200	884190	902070	689650	1357200	804850	1085500	541940	698410
Carnitine C6:DC	-	264510	307430	320040	309220	155360	377160	366220	266540	301750	179250	353580
PysoPE 20:2(2n isomer1)	-	19820	20895	20717	11563	12318	8422.4	17048	16123	18599	11998	13907
PysoPE 20:2	-	19820	20895	20717	11563	12318	8422.4	17048	16123	18599	11998	13907
N-Acetylcadaverine	32343-73-0	511690	577540	573740	724290	419660	594960	633000	520340	531240	611720	594340
Glycyl-L-phenylalanine	3321-03-7	33575	36544	26796	25423	24603	25398	23923	36764	19592	31784	31337
ADP-ribose	20762-30-5	31928000	59862000	88062000	93624000	79268000	66145000	76766000	78772000	73867000	60528000	56804000
Trigonelline	535-83-1	2109000	1818500	1268600	1779000	1249600	9	611110	1821100	1618600	803320	1778900
Hydantoin-5-propionic acid	5624-26-0	15742	17383	17058	15216	15467	17159	11474	13972	17700	17279	20100
2'-Hydroxy-5'-methylacetophenone	1450-72-2	1016000	1020000	1140200	922880	959090	1303900	1301100	983830	956460	1133800	1010200
